# Supplementary material for: H4K20me1 Contributes to Downregulation of X-Linked Genes for C. elegans Dosage Compensation
Source: PLoS Genet. 2012 Sep 13;8(9):e1002933. doi: 10.1371/journal.pgen.1002933 (PMC3441679; doi:10.1371/journal.pgen.1002933)
Supplement: Table S1 — ChIP dataset accession numbers. modENCODE or GEO accession numbers for datasets generated or used in the paper. modENCODE data can be obtained from http://data.modencode.org/ or modMine: http://intermine.modencode.org/; GEO data can be obtained from http://www.ncbi.nlm.nih.gov/geo/ (XLS) [file pgen.1002933.s008.xls]

## Sheet: Sheet1
Table S1: ChIP dataset accession numbers
Antibody	Strain	Stage	Platform	modENCODE or GEO accession
H4K20me1-ab9051	N2	EE	Nimblegen 2.1 array	modENCODE 2765
H4K20me1-ab9051	N2	L3	Nimblegen 2.1 array	modENCODE 2784
H4K20me1-Diagenode SN-147	N2	EE	Nimblegen 2.1 array	modENCODE 3434
H4K20me1-Diagenode SN-147	N2	LE	Nimblegen 2.1 array	modENCODE 3196
H4K20me1-Diagenode SN-147	N2	L3	Nimblegen 2.1 array	modENCODE 3538
H4K20me1 Abcam ab9051 lot 104513	dpy-21	L3	Nimblegen 2.1 array	modENCODE 6006
H4K20me3-ab78517	N2	L3	Nimblegen 2.1 array	modENCODE 6005
H4K20me1 Abcam ab9051 lot 104513	fem-2	YA	Illumina sequencing	modENCODE 3919
H4K20me1 Abcam ab9051 lot 602259	N2	L3	Illumina sequencing	GEO GSE39789
H4K20me1 Abcam ab9051 lot 602259	set-4	L3	Illumina sequencing	GEO GSE39789
H4K20me1-ab9051	N2	MxE	Illumina sequencing	modENCODE 6210
H4K20me1-ab9051	YPT41	MxE	Illumina sequencing	modENCODE 6011
